# Supplementary material for: Absence of PD-L1 expression on tumor cells in the context of an activated immune infiltrate may indicate impaired IFNγ signaling in non-small cell lung cancer
Source: PLoS One. 2019 May 24;14(5):e0216864. doi: 10.1371/journal.pone.0216864 (PMC6534376; doi:10.1371/journal.pone.0216864)
Supplement: S1 Fig — (ZIP) [file pone.0216864.s002.zip]

Archive with 3 entries (2 files):
- S1_Fig.tiff
- __MACOSX/
- __MACOSX/._S1_Fig.tiff
